# Supplementary material for: Animal-Assisted Psychoeducational Intervention in Paediatric Oncohaematology: Evidence from a Single-Centre Observational Study
Source: Children (Basel). 2026 Jan 16;13(1):136. doi: 10.3390/children13010136 (PMC12840532; doi:10.3390/children13010136)
Supplement: Supplementary file 1 [file children-13-00136-s001.zip]

Archive with 1 entries (1 files):
- children-4034753-supplementary.pdf
